# Supplementary material for: The quality of reporting of randomized controlled trials of HuatuoZaizao pill for stroke
Source: Front Pharmacol. 2023 Jan 10;13:1106957. doi: 10.3389/fphar.2022.1106957 (PMC9871376; doi:10.3389/fphar.2022.1106957)
Supplement: Supplementary file 3 [file Table4.XLSX]

## Sheet: consort中药复方
		Investigator B's CONSORT-CHM2017 score
NO.	Name of RCT paper	Title and abstract			Introduction		Methods									Randomization								Results										Discussion			Other information			Total Score
					Background and objectives		Trial design		Participants		Interventions	Outcomes		Sample size		Sequence generation		Allocation concealment mechanism	Implementation	Blinding		Statistical methods		Participant flow(a diagram is strongly recommended)		Recruitment		Baseline data	Baseline data	Outcomes and estimation		Ancillary analyses	Harms	Limitations	Generalizability	Interpretation	Registration	Protocol	Funding
		1a.Statement of whether the trial targets a TCM Pattern, a Western medicine–defined disease, or a Western medicine–defined disease with a specific TCM Pattern a Western medicine–defined disease, or a Western medicine–defined disease with a specific TCM Pattern	1b. Illustration of the name and form of the formula used, and the TCM Pattern applied, if applicable	1c.Determination of appropriate keywords, including “Chinese herbal medicine formula” and “RCT”	2a.Statement with biomedical science approaches and/or TCM approaches	2b.Statement of whether the formula targets a Western medicine–defined disease, a TCM Pattern, or a Western medicine-defined disease with a specific TCM Pattern	3a.Description of trial design(such as parallel, factorial)including allocation ratio	3b.Important changes to methods after trial commencement (such as eligibility criteria),with reasons	4a.Statement of whether participants with a specific TCM Pattern were recruited	4b.Settings and locations where the data were collected	5.Description(s) for different types of formulas should include specific contents	6a.Illustration of outcome measures with Pattern in detail	6b.Any changes to trial outcomes after the trial commenced, with reasons	7a.How sample size was determined	7b.When applicable, explanation of any interim analyses and stopping guidelines	8a.Method used to generate the random allocation sequence	8b.Type of randomization; details of any restriction(such as blocking and block size)	9. Mechanism used to implement the random allocation sequence(such as sequentially numbered containers),describing any steps taken to conceal the sequence until interventions were assigned	10. Who generated the random allocation sequence, who enrolled participants, and who assigned participants to interventions	11a. If done, who was blinded after assignment to interventions(for example, participants, care providers, those assessing outcomes)and how	11b.If relevant, description of the similarity of interventions	12a.Statistical methods used to compare groups for primary and secondary outcomes	12b.Methods for additional analyses, such as subgroup analyses and adjusted analyses	13a.For each group, the numbers of participants who were randomly assigned, received intended treatment, and were analyzed for the primary outcome	13b. For each group, losses and exclusions after randomization,together with reasons	14a.Dates defining the periods of recruitment and follow-up	14b. Why the trial ended or was stopped	15. A table showing baseline demographic and clinical characteristics for each group	16. For each group, number of participants(denominator)included in each analysis and whether the analysis was by original assigned groups	17a. For each primary and secondary outcome, results for each group, and the estimate defect size and its precision(such as 95% confidence interval)	17b. For binary outcomes, presentation of both absolute and relative effect sizes is recommended	18.Results of any other analyses performed, including and analyses, distinguishing pre-specified from exploratory	19. All important harms or unintended effects in each group (for specific guidance see CONSORT for harms)	20.Trial limitations, addressing sources of potential bias, imprecision, and, if relevant, multiplicity of analyses	21.Discussion of how the formula works on different TCM Patterns or diseases	22.Interpretation with TCM theory	23.Registration number and name of trial registry	24. Where the full trial protocol can be accessed, if available	25.Sources of funding and other support(such as supply of drugs),role of funders
	条目分值	1.458	3.517		1.878	3.098	0.958	0.905	1.273	0.935	1.004	1.276	1.33	2.764	4.368	4.838	6.421	2.483	3.35	4.781	1.662	2.224	1.526	1.925	2.128	2.247	2.368	1.726	1.228	5.13	3.811	1.797	4.088	6.252	3.943	2.753	2.547	1.361	1.108
1	Effect of Huatuozaizao Pill on coagulation function and vascular endothelial function after arterial thrombolysis in patients with acute cerebral infarction	0	0	0	1	1	1	0	1	1	0	0	0	0	0	1	1	0	0	0	0	1	0	1	0	1	0	0	1	0	0	0	0	0	0	0	0	0	0	11
2	Effect of Huatuozaizao Pill on the recovery of activities of daily living in patients with acute ischemic stroke	0	0	0	0	0	1	0	0	1	0	0	0	0	0	0	0	0	0	0	0	1	0	1	0	1	0	0	1	0	0	0	0	0	0	0	0	0	0	6
3	Clinical observation of Huatuozaizao pill in the adjuvant treatment of acute cerebral infarction	0	0	0	1	1	1	0	1	1	0	0	0	0	0	1	0	0	0	0	0	1	0	1	0	1	0	0	1	0	0	0	0	0	0	1	0	0	0	11
4	Clinical effect of Huatuozaizao pill combined with aspirin in the treatment of elderly ischemic stroke	0	0	0	1	1	1	0	1	1	0	1	0	0	0	0	1	0	0	0	0	1	0	1	0	1	0	0	1	0	0	0	1	0	0	0	0	0	0	12
5	Effect of Huatuozaizao pill combined with cluster needling and long needle retention at scalp points combined with vibration therapy on patients with cerebral infarction in convalescence	0	0	0	1	1	1	0	1	1	0	0	0	0	0	0	0	0	0	0	0	1	0	1	1	1	0	0	1	0	0	0	1	0	0	1	0	0	0	12
6	Clinical observation of Huatuozaizao pill in the recovery period of ischemic stroke	0	0	1	0	0	1	0	1	1	0	0	0	0	0	0	0	0	0	0	0	1	0	1	0	1	0	0	1	0	0	0	0	0	0	1	0	0	0	9
7	Effect of Huatuozaizao Pill on secondary prevention of cerebral infarction	0	0	0	0	1	1	0	0	1	0	0	0	0	0	0	0	0	0	0	0	1	0	1	0	1	0	0	1	0	0	0	1	1	0	1	0	0	0	10
8	Clinical observation of Huatuozaizao pill in the recovery and sequelae of stroke	0	0	0	0	0	1	0	0	1	0	1	0	0	0	0	0	0	0	0	0	0	0	1	0	1	0	0	1	0	0	0	0	0	0	1	0	0	0	7
9	Clinical observation of Huatuozaizao pill in the treatment of Convalescent Cerebral Infarction	0	1	0	1	1	1	0	1	1	0	0	0	0	0	0	1	0	0	0	0	1	0	1	0	1	0	0	1	0	0	0	1	0	0	1	0	0	0	13
10	A randomized, double-blind, placebo-controlled clinical study of Huatuozaizao pill in the treatment of Convalescent Cerebral Infarction	1	0	1	0	1	1	0	1	1	0	1	0	0	0	1	1	1	0	0	0	1	0	1	1	1	0	1	1	0	0	1	1	0	0	1	0	0	0	19
11	Clinical observation of Huatuozaizao pill in the treatment of cerebral infarction and sequelae	0	0	0	1	0	1	0	1	1	0	1	0	0	0	0	0	0	0	0	0	1	0	1	0	1	0	0	1	0	0	0	1	0	0	1	0	0	0	11
12	Clinical study of Huatuozaizao pill in the treatment of phlegm and blood stasis blocking collaterals syndrome in the sequelae of ischemic stroke	0	0	0	1	1	1	0	1	1	0	1	0	0	0	1	0	0	0	0	0	1	0	1	1	1	0	1	1	0	0	0	1	1	0	1	0	0	0	16
13	Clinical observation of Huatuozaizao pill in the treatment of acute ischemic stroke	0	0	0	0	0	1	0	1	1	0	0	0	0	0	1	1	0	0	0	0	1	0	1	1	1	0	0	1	0	0	0	0	0	0	1	0	0	0	11
14	Clinical study on the efficacy and safety of Huatuozaizao pill in the treatment of 60 cases of ischemic stroke	0	0	0	1	1	1	0	1	1	0	1	0	1	0	0	0	0	0	0	0	1	0	1	0	1	0	1	1	0	0	0	1	0	1	1	0	1	0	16
15	Randomized Parallel Controlled Study On Cerebral Infarction Treated by Ozone － AHT Combined with Hua Tuo Zaizao Pills	1	0	0	0	0	1	0	0	1	0	1	0	0	0	1	0	0	0	0	0	1	0	1	0	0	0	0	1	0	0	0	0	0	0	0	0	0	0	8
16	Clinical efficacy of Huatuozaizao pill in the treatment of stroke	0	1	0	1	1	1	0	1	1	0	0	0	0	0	1	0	0	0	0	0	1	0	1	0	1	0	0	1	0	0	0	0	0	0	1	0	0	0	12
17	Randomized controlled trial of Huatuo Zaizao Pill in the treatment of Slavic ischemic stroke patients	0	0	0	1	0	1	0	0	1	0	0	0	0	0	1	0	0	0	0	0	1	0	0	0	0	1	0	1	0	0	0	1	1	0	0	0	0	0	9
	Total Score	2	2	2	10	10	17	0	12	17	0	7	0	1	0	8	5	1	0	0	0	16	0	16	4	15	1	3	17	0	0	1	9	3	1	12	0	1	0
